# Supplementary material for: Gestational diabetes and spousal health: the Finnish gestational diabetes study
Source: Eur J Public Health. 2026 Apr 7;36(2):ckag057. doi: 10.1093/eurpub/ckag057 (PMC13061638; doi:10.1093/eurpub/ckag057)
Supplement: ckag057_Supplementary_Data [file ckag057_supplementary_data.zip]

Archive with 5 entries (5 files):
- ejph-2025-11-om-0968-File006.docx
- ejph-2025-11-om-0968-File007.docx
- ejph-2025-11-om-0968-File008.docx
- ejph-2025-11-om-0968-File009.docx
- ejph-2025-11-om-0968-File010.docx
